# Supplementary material for: The peroxisomal importomer can accommodate an intrinsically disordered protein of 1247 residues
Source: Histochem Cell Biol. 2026 May 12;164(1):33. doi: 10.1007/s00418-026-02483-9 (PMC13167868; doi:10.1007/s00418-026-02483-9)
Supplement: Supplementary file 1 — Supplementary file1 (XLSX 16 KB) [file 418_2026_2483_MOESM1_ESM.xlsx]

## Sheet: Table S1
SI Table S1 - Strains used in this study
Strain	Description	Reference
Wild-type	Hp. NCYC495; leu1.1	(Sudbery et al. 1988)
WT yku80	Hp. NCYC495, YKU80::URA3; leu1.1	(Saraya et al. 2012)
pex5::leu1.1	Hp. NCYC495 pex5 leu1.1	(Salomons et al. 2000)
pex5:: PPEX3 Pex3-mKate2	Hp. NCYC495 pex5 leu1.1 with integration of plasmid pHIPZ Pex3-mKate2	This study
WT:: PADH1 Pex14-2xHA-Ubc6:: PTEF1 GFP-SKL	Hp. yku80 with integration of plasmid pHIPN7 GFP-SKL and pHIPZ18 Pex14-2xHA-Ubc6	(Wu et al. 2020; Yuan et al. 2022)
WT:: PTEF1 GFP-SKL	Hp. yku80 with integration of plasmid pHIPN7 GFP-SKL	(Knoops et al. 2014)
WT:: PADH1 Inp1-2HA	Hp. yku80 producing Inp1-2HA under the control of the ADH1 promoter; NatR, leu1.1	(Krikken et al., 2020)
WT:: PPEX3 Pex3-mKate2	Hp. yku80 with integration of plasmid pHIPZ Pex3-mKate2; NatR, LEU2	This study
WT:: PADH1 GFP-Nsp1301-ePTS1	Hp. yku80 with integration of plasmid pHIPN18 GFP-Nsp1301-ePTS1	This study
WT:: PADH1 GFP-Nsp1601-ePTS1	Hp. yku80 with integration of plasmid pHIPN18 GFP-Nsp1601-ePTS1	This study
WT:: PADH1 GFP-TEV-Nsp11200-ePTS1	Hp. yku80 with integration of plasmid pHIPN18 GFP-TEV-Nsp11200-ePTS1	This study
WT:: PADH1 GFP-Nsp1301-ePTS1:: PPEX3 Pex3-mKate2	Hp. yku80 PADH1 GFP-Nsp1301-ePTS1 with integration of plasmid pHIPZ Pex3-mKate2	This study
WT:: PADH1 GFP-Nsp1601-ePTS1:: PPEX3 Pex3-mKate2	Hp. yku80 PADH1 GFP-Nsp1601-ePTS1 with integration of plasmid pHIPZ Pex3-mKate2	This study
WT:: PADH1 GFP-TEV-Nsp11200-ePTS1:: PPEX3 Pex3-mKate2	Hp. yku80 PADH1 GFP-TEV-Nsp11200-ePTS1 with integration of plasmid pHIPZ Pex3-mKate2	This study
pex5:: PADH1 GFP-Nsp1301-ePTS1	Hp. NCYC495 pex5 with integration of plasmid pHIPN18 GFP-Nsp1301-ePTS1	This study
pex5:: PADH1 GFP-Nsp1601-ePTS1	Hp. NCYC495 pex5 with integration of plasmid pHIPN18 GFP-Nsp1601-ePTS1	This study
pex5:: PADH1 GFP-TEV-Nsp11200-ePTS1	Hp. NCYC495 pex5 with integration of plasmid pHIPN18 GFP-TEV-Nsp11200-ePTS1	This study
pex5:: PADH1 GFP-Nsp1301-ePTS1:: PPEX3 Pex3-mKate2	Hp. NCYC495 pex5 PADH1 GFP-Nsp1301-ePTS1 with integration of plasmid pHIPZ Pex3-mKate2	This study
pex5:: PADH1 GFP-Nsp1601-ePTS1:: PPEX3 Pex3-mKate2	Hp. NCYC495 pex5 PADH1 GFP-Nsp1601-ePTS1 with integration of plasmid pHIPZ Pex3-mKate2	This study
pex5:: PADH1 GFP-TEV-Nsp11200-ePTS1:: PPEX3 Pex3-mKate2	Hp. NCYC495 pex5 PADH1 GFP-TEV-Nsp11200-ePTS1 with integration of plasmid pHIPZ Pex3-mKate2	This study
WT:: PADH1 GFP-TEV-Nsp11200-ePTS1:: PPEX3 Pex3-mKate2:: PAOX1 NIa	Hp. yku80 PADH1 GFP-TEV-Nsp11200-ePTS1, PPEX3 Pex3-mKate2 with integration of plasmid pHIPH4 NIa	This study
pex5:: PADH1 GFP-TEV-Nsp11200-ePTS1:: PPEX3 Pex3-mKate2:: PAOX1 NIa	Hp. NCYC495 pex5 PADH1 GFP-TEV-Nsp11200-ePTS1, PPEX3 Pex3-mKate2 with integration of plasmid pHIPH4 NIa	This study
WT:: PADH1 2xHA-Nsp1601-ePTS1	Hp. yku80 with integration of plasmid pHIPN18 2xHA-Nsp1601-ePTS1	This study
WT:: PADH1 2xHA-TEV-Nsp11200-ePTS1	Hp. yku80 with integration of plasmid pHIPN18 2xHA-TEV-Nsp11200-ePTS1	This study
WT:: PADH1 2xHA-TEV-Nsp11200-ePTS1:: PAOX1 NIa	Hp. yku80 PADH1 2xHA-TEV-Nsp11200-ePTS1 with integration of plasmid pHIPH4 NIa	This study
pex5:: PADH1 2xHA-TEV-Nsp11200-ePTS1	Hp. NCYC495 pex5 with integration of plasmid pHIPN18 2xHA-TEV-Nsp11200-ePTS1	This study
pex5:: PADH1 2xHA-TEV-Nsp11200-ePTS1:: PAOX1 NIa	Hp. NCYC495 pex5 PADH1 2xHA-TEV-Nsp11200-ePTS1 with integration of plasmid pHIPH4 NIa	This study

## Sheet: Table S2
SI Table S2 - Plasmids used for this study
Plasmids	Description	Reference
pHIPZ	pHIPZ plasmid; ZeoR; AmpR	(Baerends et al. 1997)
pSNA	pHIPZ plasmid containing mGFP, ZeoR; AmpR	(Cepinska et al. 2011)
pSEM61	pHIPZ containing the C-terminal part of PEX3 fused to mGFP under control of the endogenous promoter; ZeoR, AmpR	(Wu et al. 2020)
pHIPN Pex3-mKate2	pHIPN plasmid containing the C-terminal region of PEX3 fused to mKate2 under control of the endogenous promoter; NatR, AmpR	(Krikken et al. 2020)
pHIPZ Pex3-mKate2	pHIPZ plasmid containing the C-terminal region of PEX3 which has been C-terminally fused to mKate2 under control of the endogenous promoter; NatR, AmpR	This study
pHIPH4	pHIPH4 plasmid containing the hygromycin selection marker cassette, with a multiple cloning site under the control of the AOX1 promoter; HygR; AmpR	(Saraya et al. 2012)
pHIPZ4 NIa	pHIPZ4 containing full length TEV protease NIa under control of the AOX1 promoter; ZeoR, AmpR	(Faber et al. 2001)
pHIPN18 mGFP	pHIPN18 containing mGFP under control of the ADH1 promoter; NatR, AmpR	This study
pUC57 2HA-NSP1601-AarI	Gene synthesis of double Human influenza hemagglutinin (HA) fused to full-length unfolded NSP1601 fragment.	GenScript
pHIPN5 9xMyc AID* Nsp1601 eGFP-SKL	pHIPN5 containing full-length S. cerevisiae NSP1601 N-terminally fused to 9xMyc-AID and C-terminally fused to eGFP-SKL	This study
pHIPN18 GFP-Nsp1301-ePTS1	pHIPN18 containing half-length NSP1 (301aa) fused to mGFP at the N-terminal and ePTS1 at the C-terminal under control of the ADH1 promoter; NatR, AmpR	This study
pHIPN18 GFP-Nsp1601-ePTS1	pHIPN18 containing full length NSP1 (601aa) fused to mGFP at the N-terminal and ePTS1 at the C-terminal under control of the ADH1 promoter; NatR, AmpR	This study
pHIPN18 GFP-TEV-Nsp11200-ePTS1	pHIPN18 containing two full length NSP1 (601aa) in sequence fused to a GFP-TEV cleavage site at the N-terminal and ePTS1 at the C-terminal under control of the ADH1 promoter; NatR, AmpR	This study
pHIPN18 2xHA-Nsp1601-ePTS1	pHIPN18 containing full length NSP1 (601aa) in sequence fused to a 2xHA site at the N-terminal and ePTS1 at the C-terminal under control of the ADH1 promoter; NatR, AmpR	This study
pHIPN18 2xHA-TEV-Nsp11200-ePTS1	pHIPN18 containing two full length NSP1 (601aa) in sequence fused to a 2xHA-TEV cleavage site at the N-terminal and ePTS1 at the C-terminal under control of the ADH1 promoter; NatR, AmpR	This study
pHIPH4 NIa	pHIPH4 containing full length TEV protease NIa under control of the AOX1 promoter; HygR, AmpR	This study

## Sheet: Table S3
SI Table S3 - Primers used for cloning in this study
Primer names	Primer sequence 5´-3´	Primer purposes
mGFP fw	CCGAAGCTTATGGTGAGCAAGGGCGAGGAGCT	Amplification of mGFP from pHIPZ mGFP to construct pHIPN18 mGFP
mGFP-3	GCCTCTAGAACGTCCACTAGTGCATGCCATATGCTTGTACAGCTCGTCCATGC
Nsp1-F	GGAATTCCATATGAACTTCAATACACCTCAAC	Forward PCR amplification primer of unfolded ScNsp1 fragment to construct pHIPN18 mGFP-Nsp1601-ePTS1 and pHIPN18 mGFP-Nsp1301-ePTS1
Nsp1-R300	TGCTCTAGATTACAGCTTCGACTTTTCAACGCCG TCTGTCAGCGAGGCAGGCTTAGAAGTAGCACC AG	Reverse PCR amplification primer of half-length unfolded ScNsp1 fragment to construct pHIPN18 mGFP-Nsp1301-ePTS1
Nsp1-R600	TGCTCTAGATTACAGCTTCGACTTTTCAACGCCG TCTGTCAGCGAGGCCGATTCCTCTGTTTTCTTC	Reverse amplification primer of unfolded ScNsp1 fragment to construct pHIPN18 mGFP-Nsp1601-ePTS1, pHIPN18 2xHA-Nsp1601-ePTS1 and pHIPN18 mGFP-TEV-Nsp11200-ePTS1
2HA-NSP1	CCGAAGCTTATGTACCCATACGATGTTCCAGATT ACGCTTACCCATACGATGTTCCAGATTACGCTAA CTTCAATACACCTCAAC	Forward amplification primer to construct 2xHA-Nsp1601-ePTS1 fragment to insert in pHIPN18
BamHI-TEV-NSP1-F	GGAATTCCATATGGAAGGGTCGGGATCCGAAA ACCTGTACTTCCAATCGAACTTCAATACACCTCA AC	Forward amplification primer to construct sequentially fused Nsp1-Nsp1 to construct pHIPN18 mGFP-TEV-Nsp11200-ePTS1
TEV-NSP1-SalI-R	TGCGTCGACCGATTCCTCTGTTTTCTTC	Reverse amplification primer to construct sequentially fused Nsp1-Nsp1 to construct pHIPN18 mGFP-TEV-Nsp11200-ePTS1
SalI-Nsp1-F	GGAATTCCATATGGAAGGGTCGGTCGACAACTT CAATACACCTCAAC	Forward primer for amplification of a Double Nsp1-Nsp1 fragment with ePTS.
345.FW.2xHA	GCTATCCCTGCGGCCGCCCCCTGCATTAT	Forward amplification primer to construct 2xHA fragment for creation of pHIPN18 2xHA-TEV-Nsp11200-ePTS1
346.RV.2xHA	AGGGATAGCGGATCCAGCGTAATCTGGAACATCGTATGGGTAAGCGTAATCTGGAACATCGTATGGGTAcatAAGCTTTTTAAATTGATTGATTGATTGATAGAAGG	Reverse amplification primer to construct 2xHA fragment for creation of pHIPN18 2xHA-TEV-Nsp11200-ePTS1
